# Supplementary material for: Matched comparative study of trifocal bone transport versus induced membrane followed by trifocal bone transport in the treatment of segmental tibial defects caused by posttraumatic osteomyelitis
Source: BMC Musculoskelet Disord. 2022 Jun 14;23:572. doi: 10.1186/s12891-022-05501-8 (PMC9195234; doi:10.1186/s12891-022-05501-8)
Supplement: Supplementary file 1 — Additional file 1. [file 12891_2022_5501_MOESM1_ESM.xlsx]

## Sheet: Sheet1
Case	Treatment	Age (years)	Gender	Injury mechanism	Affected side	Defect size (cm) / %	Previous operation time	Follow-up period (months)	EFT (days)	EFI (days/cm)	Duration of docking union (days)	Bone result	Functional result
1	TBT	58	male	crush	left	6.3/16.1%	3	37	287	36.9	205	Excellent	Good
2	TBT	28	male	transport accident	left	7.3/17.5%	1	38	299	34.7	177	Good	Good
3	TBT	33	female	transport accident	right	7.9/20.4%	1	40	312	33.1	201	Excellent	Excellent
4	TBT	46	male	transport accident	right	6.3/15.7%	2	38	287	37.1	189	Excellent	Good
5	TBT	53	male	transport accident	left	6.8/16.1%	1	24	291	35.3	256	Good	Excellent
6	TBT	40	female	crush	left	6.1/15.9%	2	26	280	40.1	241	Fair	Fair
7	TBT	37	male	fall	right	6.1/15.0%	1	33	285	38.9	209	Good	Excellent
8	TBT	22	male	crush	left	7.5/18.9%	2	44	299	34.4	253	Good	Excellent
9	TBT	62	male	transport accident	left	8.2/20.7%	4	24	320	30.8	167	Fair	Good
10	TBT	58	female	transport accident	right	6.0/16.0%	3	25	275	40.6	204	Excellent	Excellent
11	TBT	29	male	crush	left	6.2/14.8%	1	31	287	38.7	162	Good	Excellent
12	TBT	35	female	fall	left	7.7/21.0%	2	29	301	33.5	232	Fair	Poor
13	TBT	37	male	fall	right	7.2/17.8%	3	27	297	35.1	247	Excellent	Excellent
14	TBT	45	female	transport accident	right	7.1/17.9%	4	26	297	35.2	179	Good	Good
15	TBT	39	male	crush	left	6.1/14.3%	1	25	281	39.6	247	Excellent	Excellent
16	TBT	43	male	transport accident	left	8.0/19.8%	3	39	313	32.5	260	Poor	Fair
17	TBT	39	male	transport accident	left	6.8/16.5%	1	27	291	35.3	171	Good	Excellent
18	TBT	42	female	transport accident	right	6.5/17.2%	1	29	287	36.5	193	Excellent	Good
19	IM+TBT	28	female	crush	right	8.9/23.4%	2	27	311	30.1	144	Poor	Poor
20	IM+TBT	58	male	transport accident	right	7.5/19.3%	3	38	296	32.7	158	Good	Good
21	IM+TBT	33	female	fall	left	6.3/17.1%	4	25	271	38.1	206	Excellent	Excellent
22	IM+TBT	46	male	transport accident	left	6.9/17.0%	1	38	284	34.7	186	Fair	Poor
23	IM+TBT	53	male	crush	right	6.1/14.4%	2	24	267	38.4	194	Good	Good
24	IM+TBT	40	male	transport accident	left	6.5/15.4%	2	26	277	35.3	168	Good	Excellent
25	IM+TBT	37	male	fall	right	6.0/14.6%	1	30	266	40.2	202	Excellent	Good
26	IM+TBT	21	male	transport accident	right	7.5/17.4%	2	41	303	32.7	154	Fair	Fair
27	IM+TBT	60	male	crush	left	7.2/18.9%	4	24	292	33.7	212	Good	Good
28	IM+TBT	58	male	crush	right	6.7/16.6%	3	25	282	34.9	156	Good	Fair
29	IM+TBT	29	female	crush	left	8.2/22.2%	1	24	309	31.1	211	Poor	Good
30	IM+TBT	35	male	transport accident	right	7.7/19.5%	3	29	304	32.5	178	Excellent	Excellent
31	IM+TBT	37	male	fall	right	7.9/19.1%	3	27	305	32.1	185	Fair	Fair
32	IM+TBT	45	male	transport accident	left	6.9/17.5%	4	26	291	34.5	147	Good	Good
33	IM+TBT	39	male	transport accident	left	7.2/17.2%	2	25	295	33.2	169	Good	Good
34	IM+TBT	41	male	crush	right	6.1/15.4%	3	39	267	39.2	212	Excellent	Excellent
35	IM+TBT	39	female	transport accident	left	6.8/18.3%	2	26	283	34.7	182	Good	Good
36	IM+TBT	40	male	crush	left	6.5/16.0%	1	29	272	36.3	170	Excellent	Good
